# Supplementary material for: Proteomics-Based Transporter Identification by the PICK Method: Involvement of TM7SF3 and LHFPL6 in Proton-Coupled Organic Cation Antiport at the Blood–Brain Barrier
Source: Pharmaceutics. 2022 Aug 12;14(8):1683. doi: 10.3390/pharmaceutics14081683 (PMC9413594; doi:10.3390/pharmaceutics14081683)
Supplement: Supplementary file 1 [file pharmaceutics-14-01683-s001.zip]

Archive with 1 entries (1 files):
- pharmaceutics-1804041-supplementary.pdf
